# Supplementary material for: Ketamine’s acute effects on negative brain states are mediated through distinct altered states of consciousness in humans
Source: Nat Commun. 2023 Oct 19;14:6631. doi: 10.1038/s41467-023-42141-5 (PMC10587184; doi:10.1038/s41467-023-42141-5)
Supplement: Supplementary file 4 — Source Data [file 41467_2023_42141_MOESM4_ESM.xlsx]

## Sheet: Figure 1
1b	depersonalization under placebo and 0.5mg/kg
placebo	0.5mg/kg	biological sex
0	0	F
0	0	M
0	28.125	F
0	28.125	F
0	0	M
0	0	M
0	28.125	M
0	3.125	M
0	18.75	F
0	53.125	F
0	3.125	F
0	3.125	F
0	6.25	M
1d	this figure uses the data from 1b (depersonalization) and the below anterior insula activation data
placebo	0.5mg/kg	biological sex
-1.09862	0.613232	F
-0.431724	0.406892	M
0.397172		F
-0.163514	0.841538	F
-0.178473	0.970646	M
0.1319		M
-1.08423	0.309202	M
0.348359	0.565289	M
0.250343	0.186578	F
1.45741	0.813175	F
0.283648	1.04422	F
-0.0228254	0.317247	F
-0.691644	0.746442	M
1e	anterior insula activation of high vs low depersonalization groups
high depersonalization	low depersonalization	high depersonalization biological sex	low depersonalization biological sex
0.813175	0.613232	F	F
0.746442	1.04422	M	F
0.841538	0.317247	F	F
0.309202	0.406892	M	M
0.186578	0.970646	F	M
	0.565289		M

## Sheet: Figure 2b
2b	amnesia under placebo and 0.5mg/kg
placebo	0.5mg/kg	biological sex
0	0	F
0	0	M
0	0	F
0	33.3333	F
0	0	M
0	0	M
0	33.3333	M
0	8.33333	M
0	8.33333	F
0	0	F
0	8.33333	F
0	0	F
0	25.6944	M
2d	this figure uses the data from 1b (amnesia) and the below anterior insula activation data
placebo	0.5mg/kg	biological sex
-1.09862	0.613232	F
-0.431724	0.406892	M
0.397172		F
-0.163514	0.841538	F
-0.178473	0.970646	M
0.1319		M
-1.08423	0.309202	M
0.348359	0.565289	M
0.250343	0.186578	F
1.45741	0.813175	F
0.283648	1.04422	F
-0.0228254	0.317247	F
-0.691644	0.746442	M
2e	anterior insula activation of high vs low amnesia groups
high amnesia	low amnesia	high amnesia biological sex	low amnesia biological sex
0.746442	0.613232	M	F
0.841538	0.813175	F	F
0.309202	1.04422	M	F
	0.317247		F
	0.406892		M
	0.970646		M
	0.565289		M
	0.186578		F

## Sheet: Suppl. Fig. 1 & Table1 and 3
1d	depersonalization				1e	derealization				1e	bliss
placebo	0.5mg/kg	0.05mg/kg	biological sex		placebo	0.5mg/kg	0.05mg/kg	biological sex		placebo	0.5mg/kg	0.05mg/kg	biological sex
0	0	0	F		0	4.16667	0	F		0	59.3333	8.33333	F
0	0	0	M		0	0	2.08333	M		0	0	3	M
0	28.125	3.125	F		0	16.6667	4.16667	F		1.66667	1.33333	3	F
0	28.125	0	F		4.16667	25	0	F		48.6667	46.6667	24.6667	F
0	0	0	M		0	0	0	M		1	12.6667	1.66667	M
0	0		M		0	4.16667		M		1.33333	48		M
0	28.125	0	M		0	41.6667	0	M		1	43	26.6667	M
0	3.125	0	M		0.378788	8.33333	0	M		1.33333	82.6667	1	M
0	18.75	3.125	F		0	12.5	2.08333	F		0	0	0	F
0	53.125	0	F		0	41.6667	0	F		2.33333	27.6667	1.33333	F
0	3.125	0	F		0	10.4167	0	F		0	2	3	F
0	3.125	0	F		2.08333	17.2348	0	F		2.33333	1.66667	0.666667	F
0	6.25	0	M		2.08333	9.54861	0	M		0	0	0	M
1g	amnesia				1h	anxiety				1i	impaired control and cognition
placebo	0.5mg/kg	0.05mg/kg	biological sex		placebo	0.5mg/kg	0.05mg/kg	biological sex		placebo	0.5mg/kg	0.05mg/kg	biological sex
0	0	0	F		0	0	0	F		0	7.42857	0	F
0	0	8.33333	M		0	24.8333	0	M		6.14286	28.7143	0	M
0	0	8.33333	F		2.16667	17.1667	1.33333	F		2.14286	32.2857	2	F
0	33.3333	0	F		17	37.6667	16.6667	F		16.7143	35.4286	20.1429	F
0	0	0	M		1	1.33333	1	M		1.14286	1	1.14286	M
0	0		M		1	11.875		M		0.857143	46.4286		M
0	33.3333	0	M		0.666667	25.8333	4.83333	M		0.714286	15.8571	6	M
0	8.33333	0	M		0.833333	17.3333	0.833333	M		1.14286	29.7143	1.14286	M
0	8.33333	0	F		0	10.3333	0	F		0	2.14286	0	F
0	0	0	F		1.66667	0	2.33333	F		1.57143	9.28571	1.28571	F
0	8.33333	0	F		0	13.8333	1.5	F		0	41.8571	1.71429	F
0	0	0	F		2.16667	19.5	2.33333	F		1.57143	23.1429	1.28571	F
0	25.6944	0	M		0	20.1667	0	M		0	33	0	M
1j	insula under placebo and 0.5mg/kg				1k	amygdala under placebo and 0.5mg/kg
placebo	0.5mg/kg	0.05mg/kg	biological sex		placebo	0.5mg/kg	0.05mg/kg	biological sex
-1.09862	0.613232	-0.331109	F		-0.903959	1.05871	0.285218	F
-0.431724	0.406892	0.137162	M		-0.0112528	0.460253	0.164755	M
0.397172		-0.401844	F		0.5993		0.565617	F
-0.163514	0.841538	-0.147924	F		-0.738157	0.458417	-0.00628333	F
-0.178473	0.970646	0.143974	M		0.68185	1.17617	-0.0687832	M
0.1319			M		-1.15675			M
-1.08423	0.309202	-0.534832	M		-1.50066	0.446262	-0.0294333	M
0.348359	0.565289	-0.326208	M		-0.12598	0.315109	-0.117775	M
0.250343	0.186578	-0.939629	F		0.670389	0.480076	0.722447	F
1.45741	0.813175	0.0144255	F		0.708997	1.36979	0.735501	F
0.283648	1.04422	-0.694651	F		-0.99712	1.36267	-0.336621	F
-0.0228254	0.317247	-0.191865	F		-0.227056	0.525324	-0.974263	F
-0.691644	0.746442	-0.0784459	M		-0.797514	-0.213978	0.380173	M

## Sheet: Suppl. Figure 3
behavioral performance during the nonconscious Facial Expression of Emotion Task
num_cor = correct presses; mean_rt = mean reaction time
Subjects	variables	Dosage	trial	value	biological sex
1	mean_rt	0.05mg/kg	Neutral	0.769108	F
1	mean_rt	0.05mg/kg	Threat	0.743822	F
1	mean_rt	0.05mg/kg	ThreatvN	-0.0252858	F
1	mean_rt	0.5mg/kg	Neutral	0.945953	F
1	mean_rt	0.5mg/kg	Threat	0.80744	F
1	mean_rt	0.5mg/kg	ThreatvN	-0.138513	F
1	mean_rt	Placebo	Neutral	0.89391	F
1	mean_rt	Placebo	Threat	1.0359	F
1	mean_rt	Placebo	ThreatvN	0.141985	F
1	num_cor	0.05mg/kg	Neutral	12	F
1	num_cor	0.05mg/kg	Threat	24	F
1	num_cor	0.05mg/kg	ThreatvN	12	F
1	num_cor	0.5mg/kg	Neutral	19	F
1	num_cor	0.5mg/kg	Threat	13.5	F
1	num_cor	0.5mg/kg	ThreatvN	-5.5	F
1	num_cor	Placebo	Neutral	29	F
1	num_cor	Placebo	Threat	27.5	F
1	num_cor	Placebo	ThreatvN	-1.5	F
2	mean_rt	0.05mg/kg	Neutral	0.663623	M
2	mean_rt	0.05mg/kg	Threat	0.740733	M
2	mean_rt	0.05mg/kg	ThreatvN	0.07711	M
2	mean_rt	0.5mg/kg	Neutral		M
2	mean_rt	0.5mg/kg	Threat		M
2	mean_rt	0.5mg/kg	ThreatvN		M
2	mean_rt	Placebo	Neutral	0.682329	M
2	mean_rt	Placebo	Threat	0.631713	M
2	mean_rt	Placebo	ThreatvN	-0.0506164	M
2	num_cor	0.05mg/kg	Neutral	22	M
2	num_cor	0.05mg/kg	Threat	23	M
2	num_cor	0.05mg/kg	ThreatvN	1	M
2	num_cor	0.5mg/kg	Neutral		M
2	num_cor	0.5mg/kg	Threat		M
2	num_cor	0.5mg/kg	ThreatvN		M
2	num_cor	Placebo	Neutral	17	M
2	num_cor	Placebo	Threat	23	M
2	num_cor	Placebo	ThreatvN	6	M
3	mean_rt	0.05mg/kg	Neutral	1.06046	F
3	mean_rt	0.05mg/kg	Threat	1.03151	F
3	mean_rt	0.05mg/kg	ThreatvN	-0.0289535	F
3	mean_rt	0.5mg/kg	Neutral		F
3	mean_rt	0.5mg/kg	Threat		F
3	mean_rt	0.5mg/kg	ThreatvN		F
3	mean_rt	Placebo	Neutral	1.04171	F
3	mean_rt	Placebo	Threat	0.929202	F
3	mean_rt	Placebo	ThreatvN	-0.112506	F
3	num_cor	0.05mg/kg	Neutral	29	F
3	num_cor	0.05mg/kg	Threat	24	F
3	num_cor	0.05mg/kg	ThreatvN	-5	F
3	num_cor	0.5mg/kg	Neutral		F
3	num_cor	0.5mg/kg	Threat		F
3	num_cor	0.5mg/kg	ThreatvN		F
3	num_cor	Placebo	Neutral	36	F
3	num_cor	Placebo	Threat	31	F
3	num_cor	Placebo	ThreatvN	-5	F
4	mean_rt	0.05mg/kg	Neutral	0.848035	F
4	mean_rt	0.05mg/kg	Threat	0.976828	F
4	mean_rt	0.05mg/kg	ThreatvN	0.128793	F
4	mean_rt	0.5mg/kg	Neutral	0.975955	F
4	mean_rt	0.5mg/kg	Threat	1.0799	F
4	mean_rt	0.5mg/kg	ThreatvN	0.103948	F
4	mean_rt	Placebo	Neutral	0.680495	F
4	mean_rt	Placebo	Threat	0.835913	F
4	mean_rt	Placebo	ThreatvN	0.155418	F
4	num_cor	0.05mg/kg	Neutral	23	F
4	num_cor	0.05mg/kg	Threat	24	F
4	num_cor	0.05mg/kg	ThreatvN	1	F
4	num_cor	0.5mg/kg	Neutral	20	F
4	num_cor	0.5mg/kg	Threat	26	F
4	num_cor	0.5mg/kg	ThreatvN	6	F
4	num_cor	Placebo	Neutral	19	F
4	num_cor	Placebo	Threat	22.5	F
4	num_cor	Placebo	ThreatvN	3.5	F
5	mean_rt	0.05mg/kg	Neutral	1.03556	M
5	mean_rt	0.05mg/kg	Threat	1.00089	M
5	mean_rt	0.05mg/kg	ThreatvN	-0.0346618	M
5	mean_rt	0.5mg/kg	Neutral	1.03517	M
5	mean_rt	0.5mg/kg	Threat	0.998745	M
5	mean_rt	0.5mg/kg	ThreatvN	-0.0364304	M
5	mean_rt	Placebo	Neutral	1.0377	M
5	mean_rt	Placebo	Threat	0.95157	M
5	mean_rt	Placebo	ThreatvN	-0.0861325	M
5	num_cor	0.05mg/kg	Neutral	39	M
5	num_cor	0.05mg/kg	Threat	38.5	M
5	num_cor	0.05mg/kg	ThreatvN	-0.5	M
5	num_cor	0.5mg/kg	Neutral	40	M
5	num_cor	0.5mg/kg	Threat	37.5	M
5	num_cor	0.5mg/kg	ThreatvN	-2.5	M
5	num_cor	Placebo	Neutral	38	M
5	num_cor	Placebo	Threat	37	M
5	num_cor	Placebo	ThreatvN	-1	M
6	mean_rt	0.05mg/kg	Neutral		M
6	mean_rt	0.05mg/kg	Threat		M
6	mean_rt	0.05mg/kg	ThreatvN		M
6	mean_rt	0.5mg/kg	Neutral		M
6	mean_rt	0.5mg/kg	Threat		M
6	mean_rt	0.5mg/kg	ThreatvN		M
6	mean_rt	Placebo	Neutral	1.06034	M
6	mean_rt	Placebo	Threat	1.09998	M
6	mean_rt	Placebo	ThreatvN	0.0396348	M
6	num_cor	0.05mg/kg	Neutral		M
6	num_cor	0.05mg/kg	Threat		M
6	num_cor	0.05mg/kg	ThreatvN		M
6	num_cor	0.5mg/kg	Neutral		M
6	num_cor	0.5mg/kg	Threat		M
6	num_cor	0.5mg/kg	ThreatvN		M
6	num_cor	Placebo	Neutral	27	M
6	num_cor	Placebo	Threat	32.5	M
6	num_cor	Placebo	ThreatvN	5.5	M
7	mean_rt	0.05mg/kg	Neutral	0.899281	M
7	mean_rt	0.05mg/kg	Threat	0.882721	M
7	mean_rt	0.05mg/kg	ThreatvN	-0.0165599	M
7	mean_rt	0.5mg/kg	Neutral	0.793456	M
7	mean_rt	0.5mg/kg	Threat	0.880968	M
7	mean_rt	0.5mg/kg	ThreatvN	0.0875117	M
7	mean_rt	Placebo	Neutral	0.945783	M
7	mean_rt	Placebo	Threat	1.00592	M
7	mean_rt	Placebo	ThreatvN	0.0601376	M
7	num_cor	0.05mg/kg	Neutral	32	M
7	num_cor	0.05mg/kg	Threat	30.5	M
7	num_cor	0.05mg/kg	ThreatvN	-1.5	M
7	num_cor	0.5mg/kg	Neutral	34	M
7	num_cor	0.5mg/kg	Threat	29.5	M
7	num_cor	0.5mg/kg	ThreatvN	-4.5	M
7	num_cor	Placebo	Neutral	30	M
7	num_cor	Placebo	Threat	29	M
7	num_cor	Placebo	ThreatvN	-1	M
8	mean_rt	0.05mg/kg	Neutral		M
8	mean_rt	0.05mg/kg	Threat		M
8	mean_rt	0.05mg/kg	ThreatvN		M
8	mean_rt	0.5mg/kg	Neutral	0.751811	M
8	mean_rt	0.5mg/kg	Threat	0.885016	M
8	mean_rt	0.5mg/kg	ThreatvN	0.133205	M
8	mean_rt	Placebo	Neutral		M
8	mean_rt	Placebo	Threat		M
8	mean_rt	Placebo	ThreatvN		M
8	num_cor	0.05mg/kg	Neutral		M
8	num_cor	0.05mg/kg	Threat		M
8	num_cor	0.05mg/kg	ThreatvN		M
8	num_cor	0.5mg/kg	Neutral	38	M
8	num_cor	0.5mg/kg	Threat	36.5	M
8	num_cor	0.5mg/kg	ThreatvN	-1.5	M
8	num_cor	Placebo	Neutral		M
8	num_cor	Placebo	Threat		M
8	num_cor	Placebo	ThreatvN		M
9	mean_rt	0.05mg/kg	Neutral	0.828915	F
9	mean_rt	0.05mg/kg	Threat	0.98326	F
9	mean_rt	0.05mg/kg	ThreatvN	0.154344	F
9	mean_rt	0.5mg/kg	Neutral	0.726111	F
9	mean_rt	0.5mg/kg	Threat	0.778966	F
9	mean_rt	0.5mg/kg	ThreatvN	0.0528553	F
9	mean_rt	Placebo	Neutral	0.880825	F
9	mean_rt	Placebo	Threat	0.863383	F
9	mean_rt	Placebo	ThreatvN	-0.0174417	F
9	num_cor	0.05mg/kg	Neutral	13	F
9	num_cor	0.05mg/kg	Threat	17.5	F
9	num_cor	0.05mg/kg	ThreatvN	4.5	F
9	num_cor	0.5mg/kg	Neutral	18	F
9	num_cor	0.5mg/kg	Threat	18.5	F
9	num_cor	0.5mg/kg	ThreatvN	0.5	F
9	num_cor	Placebo	Neutral	28	F
9	num_cor	Placebo	Threat	23	F
9	num_cor	Placebo	ThreatvN	-5	F
10	mean_rt	0.05mg/kg	Neutral	0.783276	F
10	mean_rt	0.05mg/kg	Threat	0.752372	F
10	mean_rt	0.05mg/kg	ThreatvN	-0.0309041	F
10	mean_rt	0.5mg/kg	Neutral		F
10	mean_rt	0.5mg/kg	Threat	0.878097	F
10	mean_rt	0.5mg/kg	ThreatvN		F
10	mean_rt	Placebo	Neutral	1.03931	F
10	mean_rt	Placebo	Threat	1.04742	F
10	mean_rt	Placebo	ThreatvN	0.00811159	F
10	num_cor	0.05mg/kg	Neutral	25	F
10	num_cor	0.05mg/kg	Threat	32	F
10	num_cor	0.05mg/kg	ThreatvN	7	F
10	num_cor	0.5mg/kg	Neutral		F
10	num_cor	0.5mg/kg	Threat	18.5	F
10	num_cor	0.5mg/kg	ThreatvN		F
10	num_cor	Placebo	Neutral	18	F
10	num_cor	Placebo	Threat	20.5	F
10	num_cor	Placebo	ThreatvN	2.5	F
11	mean_rt	0.05mg/kg	Neutral	0.837926	F
11	mean_rt	0.05mg/kg	Threat	0.819102	F
11	mean_rt	0.05mg/kg	ThreatvN	-0.0188238	F
11	mean_rt	0.5mg/kg	Neutral	0.913684	F
11	mean_rt	0.5mg/kg	Threat	0.933317	F
11	mean_rt	0.5mg/kg	ThreatvN	0.0196336	F
11	mean_rt	Placebo	Neutral	0.79654	F
11	mean_rt	Placebo	Threat	0.792026	F
11	mean_rt	Placebo	ThreatvN	-0.00451424	F
11	num_cor	0.05mg/kg	Neutral	27	F
11	num_cor	0.05mg/kg	Threat	29	F
11	num_cor	0.05mg/kg	ThreatvN	2	F
11	num_cor	0.5mg/kg	Neutral	37	F
11	num_cor	0.5mg/kg	Threat	34.5	F
11	num_cor	0.5mg/kg	ThreatvN	-2.5	F
11	num_cor	Placebo	Neutral	30	F
11	num_cor	Placebo	Threat	33	F
11	num_cor	Placebo	ThreatvN	3	F
12	mean_rt	0.05mg/kg	Neutral	1.02959	F
12	mean_rt	0.05mg/kg	Threat	1.02375	F
12	mean_rt	0.05mg/kg	ThreatvN	-0.00583917	F
12	mean_rt	0.5mg/kg	Neutral	0.842975	F
12	mean_rt	0.5mg/kg	Threat	0.934165	F
12	mean_rt	0.5mg/kg	ThreatvN	0.09119	F
12	mean_rt	Placebo	Neutral	1.00868	F
12	mean_rt	Placebo	Threat	0.958381	F
12	mean_rt	Placebo	ThreatvN	-0.0503011	F
12	num_cor	0.05mg/kg	Neutral	15	F
12	num_cor	0.05mg/kg	Threat	22.5	F
12	num_cor	0.05mg/kg	ThreatvN	7.5	F
12	num_cor	0.5mg/kg	Neutral	12	F
12	num_cor	0.5mg/kg	Threat	14.5	F
12	num_cor	0.5mg/kg	ThreatvN	2.5	F
12	num_cor	Placebo	Neutral	17	F
12	num_cor	Placebo	Threat	23.5	F
12	num_cor	Placebo	ThreatvN	6.5	F
13	mean_rt	0.05mg/kg	Neutral	0.821725	M
13	mean_rt	0.05mg/kg	Threat	0.981857	M
13	mean_rt	0.05mg/kg	ThreatvN	0.160132	M
13	mean_rt	0.5mg/kg	Neutral	1.17608	M
13	mean_rt	0.5mg/kg	Threat	1.0892	M
13	mean_rt	0.5mg/kg	ThreatvN	-0.0868795	M
13	mean_rt	Placebo	Neutral	0.912	M
13	mean_rt	Placebo	Threat	0.99536	M
13	mean_rt	Placebo	ThreatvN	0.08336	M
13	num_cor	0.05mg/kg	Neutral	12	M
13	num_cor	0.05mg/kg	Threat	22.5	M
13	num_cor	0.05mg/kg	ThreatvN	10.5	M
13	num_cor	0.5mg/kg	Neutral	22	M
13	num_cor	0.5mg/kg	Threat	23.5	M
13	num_cor	0.5mg/kg	ThreatvN	1.5	M
13	num_cor	Placebo	Neutral	19	M
13	num_cor	Placebo	Threat	25	M
13	num_cor	Placebo	ThreatvN	6	M

## Sheet: Figure S4
4b	anxiety under placebo and 0.5mg/kg
placebo	0.5mg/kg	biological sex
0	0	F
0	24.8333	M
2.16667	17.1667	F
17	37.6667	F
1	1.33333	M
1	11.875	M
0.666667	25.8333	M
0.833333	17.3333	M
0	10.3333	F
1.66667	0	F
0	13.8333	F
2.16667	19.5	F
0	20.1667	M
4d	this figure uses the data from 1b (anxiety and the below anterior insula activation data)
placebo	0.5mg/kg	biological sex
-1.09862	0.613232	F
-0.431724	0.406892	M
0.397172		F
-0.163514	0.841538	F
-0.178473	0.970646	M
0.1319		M
-1.08423	0.309202	M
0.348359	0.565289	M
0.250343	0.186578	F
1.45741	0.813175	F
0.283648	1.04422	F
-0.0228254	0.317247	F
-0.691644	0.746442	M
4e anterior insula activation of high vs low anxiety groups
high anxiety	low anxiety	high anxiety biological sex	low anxiety biological sex
0.317247	0.613232	F	F
0.746442	0.813175	M	F
0.406892	1.04422	M	F
0.841538	0.970646	F	M
0.309202	0.565289	M	M
	0.186578		F
